# Supplementary material for: Knock down of HIF-1α in glioma cells reduces migration in vitro and invasion in vivo and impairs their ability to form tumor spheres
Source: Mol Cancer. 2010 Jun 1;9:133. doi: 10.1186/1476-4598-9-133 (PMC2896954; doi:10.1186/1476-4598-9-133)
Supplement: Additional file 2 — Table S1. List of 149 genes upregulated in the control cells in response to hypoxia that showed no change or downregulation in shHIF cells, when using as normalization baseline the GL261 control cells in normoxia. [file 1476-4598-9-133-S2.XLS]

## Sheet: Sheet1
Additional Table S1 List of genes that are upregulated in response to hypoxia in control cells and show no change or downregulation in shHIF cells
PTM 0_05 HIF1a DEP No Change or Down in HIF1a Trimmed
Normalized to Control Normoxia
Sample Number ()*					Norm control R1	Norm control R2	Hypo control R1	Hypo control R2	Norm aHIF1a R1	Norm aHIF1a R2	Hypo aHIF1a R1	Hypo aHIF1a R2	Norm control R1	Norm control R2	Hypo control R1	Hypo control R2	Norm aHIF1a R1	Norm aHIF1a R2	Hypo aHIF1a R1	Hypo aHIF1a R2
Systematic	Probe Set ID	Fold difference	Gene Symbol	Gene Title	Normalized	Normalized	Normalized	Normalized	Normalized	Normalized	Normalized	Normalized	Raw	Raw	Raw	Raw	Raw	Raw	Raw	Raw	Common	Genbank	Map	Gene Title_Affymetrix	Gene Symbol_Affymetrix	Ensembl_Affymetrix	RefSeq Protein ID_Affymetrix	RefSeq Transcript ID_Affymetrix	MGI Name_Affymetrix	Description	Product	RefSeq	UniGene
1422470_at	1422470_at	7.82578	Bnip3	BCL2/adenovirus E1B interacting protein 3	0.984352	1.01565	9.42208	6.22949	1.05408	1.66001	1.34517	1.66205	118.77	132.833	1128.3	818.324	124.846	223.333	157.122	225.898	Bnip3	NM_009760		BCL2/adenovirus E1B 19kDa-interacting protein 1, NIP3	Bnip3	ENSMUSG00000031067	NP_033890	NM_009760	109326	BCL2/adenovirus E1B 19kDa-interacting protein 1, NIP3	BCL2/adenovirus E1B 19kDa-interacting protein 1, NIP3	NM_009760	Mm.378890
1423747_a_at	1423747_a_at	5.22085	Pdk1	pyruvate dehydrogenase kinase, isoenzyme 1	1.34503	0.654966	6.77661	3.66509	2.24448	1.21484	2.69166	1.54477	167.609	88.4681	838.098	497.237	274.551	168.799	324.704	216.839	D530020C15Rik	BC027196		RIKEN cDNA D530020C15 gene	D530020C15Rik	ENSMUSG00000006494	NP_766253	NM_172665	1926119	RIKEN cDNA D530020C15 gene	RIKEN cDNA D530020C15	NM_172665
1423748_at	1423748_at	4.39601	Pdk1	pyruvate dehydrogenase kinase, isoenzyme 1	1.12134	0.878659	4.909	3.88301	1.72921	1.36887	1.78718	1.44545	171.32	145.51	744.357	645.883	259.335	233.194	264.327	248.762	D530020C15Rik	BC027196		RIKEN cDNA D530020C15 gene	D530020C15Rik	ENSMUSG00000006494	NP_766253	NM_172665	1926119	RIKEN cDNA D530020C15 gene	RIKEN cDNA D530020C15	NM_172665
1452094_at	1452094_at	3.462	P4ha1	procollagen-proline, 2-oxoglutarate 4-dioxygenase (proline 4-hydroxylase), alpha 1 polypeptide	0.922075	1.07792	3.03881	3.88518	0.921008	0.880356	0.92956	0.683509	261.469	331.319	855.219	1199.45	256.367	278.354	255.173	218.328	P4ha1	AI314028		procollagen-proline, 2-oxoglutarate 4-dioxygenase (proline 4-hydroxylase), alpha 1 polypeptide	P4ha1	ENSMUSG00000019916	NP_035160	NM_011030	97463	procollagen-proline, 2-oxoglutarate 4-dioxygenase (proline 4-hydroxylase), alpha 1 polypeptide
1449005_at	1449005_at	3.22237	Slc16a3	solute carrier family 16 (monocarboxylic acid transporters), member 3	0.890984	1.10902	2.89072	3.55402	1.17015	0.718332	1.10203	0.984851	181.572	244.975	584.661	788.523	234.081	163.226	217.408	226.079	Slc16a3	NM_030696		solute carrier family 16 (monocarboxylic acid transporters), member 3	Slc16a3	ENSMUSG00000025161	NP_109621	NM_030696	1933438	solute carrier family 16 (monocarboxylic acid transporters), member 3	solute carrier family 16, member 3	NM_030696	Mm.28632
1450269_a_at	1450269_a_at	3.14387	Pfkl	phosphofructokinase, liver, B-type	0.9674	1.0326	3.3489	2.93884	0.908767	0.592124	0.906127	0.629509	538.701	623.272	1850.81	1781.69	496.751	367.653	488.465	394.87	Pfkl	NM_008826	10 41.7 cM	phosphofructokinase, liver, B-type	Pfkl	ENSMUSG00000020277	NP_032852	NM_008826	97547	phosphofructokinase, liver, B-type	phosphofructokinase, liver, B-type	NM_008826	Mm.269649
1439148_a_at	1439148_a_at	3.10104	Pfkl	phosphofructokinase, liver, B-type	1.02783	0.972171	3.52307	2.679	0.846215	0.502962	0.834339	0.556807	866.617	888.491	2948.13	2459.2	700.376	472.853	681.007	528.837	Pfkl	BE914497	10 41.7 cM	phosphofructokinase, liver, B-type	Pfkl	ENSMUSG00000020277	NP_032852	NM_008826	97547	phosphofructokinase, liver, B-type
1421830_at	1421830_at	3.08839	Ak3l1 /// LOC100047616 /// OTTMUSG00000013175	adenylate kinase 3-like 1 /// similar to adenylate kinase 4 /// predicted gene, OTTMUSG00000013175	1.05515	0.944851	3.50181	2.67496	1.54635	1.40378	1.54268	1.46001	134.908	130.946	444.36	372.354	194.077	200.128	190.942	210.276	Ak4	NM_009647		adenylate kinase 4	Ak4	ENSMUSG00000028527 /// ENSMUSG00000049213	NP_033777	NM_009647	---	adenylate kinase 4	adenylate kinase 4	NM_009647	Mm.42040
1426810_at	1426810_at	2.92553	Jmjd1a	jumonji domain containing 1A	0.825465	1.17454	2.287	3.56406	0.425687	0.503452	0.403693	0.486502	451.439	696.259	1241.32	2122.07	228.526	307.003	213.725	299.706	Jmjd1a	BC026605		jumonji domain containing 1	Jmjd1	---	---	---	98847	jumonji domain containing 1	Jmjd1 protein
1428306_at	1428306_at	2.8919	Ddit4	DNA-damage-inducible transcript 4	0.640686	1.35931	2.1708	3.613	0.86927	1.76019	1.22732	1.7416	654.706	1505.65	2201.61	4019.62	871.968	2005.61	1214.12	2004.75	Ddit4	AK017926		RIKEN cDNA 5830413E08 gene	5830413E08Rik	ENSMUSG00000020108	NP_083359	NM_029083	1921997	DNA-damage-inducible transcript 4	HIF-1 responsive RTP801	NM_029083	Mm.21697
1426519_at	1426519_at	2.70369	P4ha1	procollagen-proline, 2-oxoglutarate 4-dioxygenase (proline 4-hydroxylase), alpha 1 polypeptide	0.911348	1.08865	1.56172	3.84566	1.04298	0.919765	0.83376	0.774467	150.38	194.715	255.758	690.864	168.937	169.226	133.183	143.953	P4ha1	AI314028		procollagen-proline, 2-oxoglutarate 4-dioxygenase (proline 4-hydroxylase), alpha 1 polypeptide	P4ha1	ENSMUSG00000019916	NP_035160	NM_011030	97463	procollagen-proline, 2-oxoglutarate 4-dioxygenase (proline 4-hydroxylase), alpha 1 polypeptide
1450387_s_at	1450387_s_at	2.68152	Ak3l1 /// LOC100047616 /// OTTMUSG00000013175	adenylate kinase 3-like 1 /// similar to adenylate kinase 4 /// predicted gene, OTTMUSG00000013175	0.908092	1.09191	3.17426	2.18879	1.43791	1.53854	1.50211	1.50096	249.282	324.9	864.813	654.152	387.468	470.928	399.178	464.13	Ak4	NM_009647		adenylate kinase 4	Ak4	ENSMUSG00000028527 /// ENSMUSG00000049213	NP_033777	NM_009647	---	adenylate kinase 4	adenylate kinase 4	NM_009647	Mm.42040
1418025_at	1418025_at	2.54318	Bhlhe40	basic helix-loop-helix family, member e40	0.883147	1.11685	2.51542	2.57095	0.840602	1.06768	1.21208	1.35358	109.042	149.473	308.242	345.598	101.882	146.99	144.876	188.26	Bhlhb2	NM_011498		basic helix-loop-helix domain containing, class B2	Bhlhb2	ENSMUSG00000030103	NP_035628	NM_011498	1097714	basic helix-loop-helix domain containing, class B2	basic helix-loop-helix domain containing, class B2	NM_011498	Mm.2436
1426600_at	1426600_at	2.35916	Slc2a1	solute carrier family 2 (facilitated glucose transporter), member 1	0.932701	1.0673	2.04583	2.67249	0.836372	0.854851	0.83225	0.845385	305.192	378.548	664.384	952.056	268.643	311.894	263.626	311.599	Slc2a1	BM209618	4 52.0 cM	solute carrier family 2 (facilitated glucose transporter), member 1	Slc2a1	ENSMUSG00000028645	NP_035530	NM_011400	95755	C0650E08-3 NIA Mouse Trophoblast Stem Cell cDNA Library (Short) Mus musculus cDNA clone C0650E08 3', mRNA sequence.
1426599_a_at	1426599_a_at	2.23717	Slc2a1	solute carrier family 2 (facilitated glucose transporter), member 1	0.978831	1.02117	2.21829	2.25606	0.948256	0.7537	0.986496	0.763677	752.116	850.509	1691.67	1887.31	715.233	645.745	733.796	660.995	Slc2a1	BM209618	4 52.0 cM	solute carrier family 2 (facilitated glucose transporter), member 1	Slc2a1	ENSMUSG00000028645	NP_035530	NM_011400	95755	C0650E08-3 NIA Mouse Trophoblast Stem Cell cDNA Library (Short) Mus musculus cDNA clone C0650E08 3', mRNA sequence.
1434773_a_at	1434773_a_at	2.22984	Slc2a1	solute carrier family 2 (facilitated glucose transporter), member 1	1.0888	0.911202	2.3374	2.12229	1.05927	0.842358	1.16552	0.799026	793.385	719.707	1690.4	1683.67	757.685	684.413	822.169	655.856	Slc2a1	BM207588	4 52.0 cM	solute carrier family 2 (facilitated glucose transporter), member 1	Slc2a1	ENSMUSG00000028645	NP_035530	NM_011400	95755	solute carrier family 2 (facilitated glucose transporter), member 1
1427171_at	1427171_at	2.1726	Rlf	rearranged L-myc fusion sequence	0.864053	1.13595	2.24062	2.10457	1.10191	1.2848	1.02809	1.29446	83.5933	119.122	215.138	221.672	104.645	138.597	96.2868	141.068	9230110M18Rik	BF020283		RIKEN cDNA 9230110M18 gene	9230110M18Rik	---	---	---	1924705	RIKEN cDNA 9230110M18 gene
1416923_a_at	1416923_a_at	2.10268	Bnip3l	BCL2/adenovirus E1B interacting protein 3-like	1.00171	0.998285	2.52086	1.68451	0.643993	0.851011	0.717753	0.924738	388.685	419.867	970.779	711.611	245.29	368.191	269.607	404.187	Bnip3l	AK018668	14 28.0 cM	BCL2/adenovirus E1B 19kDa-interacting protein 3-like	Bnip3l	ENSMUSG00000022051 /// ENSMUSG00000055316	NP_033891	NM_009761	1332659	BCL2/adenovirus E1B 19kDa-interacting protein 3-like	BCL2/adenovirus E1B 19kDa-interacting protein 3-like	NM_009761	Mm.29820
1416481_s_at	1416481_s_at	2.07913	Higd1a	HIG1 domain family, member 1A	1.02839	0.97161	2.51798	1.64029	1.33173	1.27472	1.3377	1.22808	44.6868	45.7633	108.591	77.5991	56.8045	61.762	56.2706	60.1117	Hig1	NM_019814		RIKEN cDNA 7420700H20 gene	7420700H20Rik	ENSMUSG00000044330	NP_062788	NM_019814	1930666	hypoxia induced gene 1	hypoxia induced gene 1	NM_019814	Mm.347915
1422612_at	1422612_at	2.07563	Hk2	hexokinase 2	0.858549	1.14145	2.21977	1.93148	0.665343	0.717895	0.583587	0.626998	220.125	317.224	564.847	539.152	167.454	205.234	144.848	181.084	Hk2	NM_013820	6 34.5 cM	hexokinase 2	Hk2	ENSMUSG00000000628	NP_038848	NM_013820	1315197	hexokinase 2	hexokinase 2	NM_013820	Mm.255848
1417149_at	1417149_at	2.05397	P4ha2	procollagen-proline, 2-oxoglutarate 4-dioxygenase (proline 4-hydroxylase), alpha II polypeptide	1.09145	0.908551	2.14097	1.96696	1.08493	0.984312	0.996191	0.913633	402.147	362.857	782.909	789.029	392.4	404.389	355.326	379.197	P4ha2	NM_011031	11 29.2 cM	procollagen-proline, 2-oxoglutarate 4-dioxygenase (proline 4-hydroxylase), alpha II polypeptide	P4ha2	ENSMUSG00000018906	NP_035161	NM_011031	894286	procollagen-proline, 2-oxoglutarate 4-dioxygenase (proline 4-hydroxylase), alpha II polypeptide	procollagen-proline, 2-oxoglutarate 4-dioxygenase (proline 4-hydroxylase), alpha II polypeptide	NM_011031	Mm.3705
1416488_at	1416488_at	2.05363	Ccng2	cyclin G2	0.816186	1.18381	1.63044	2.47682	0.532081	0.795575	0.569089	0.735585	322.151	506.474	638.696	1064.34	206.154	350.135	217.447	327.05	Ccng2	U95826		cyclin G2	Ccng2	ENSMUSG00000029385	NP_031661	NM_007635	1095734	cyclin G2	cyclin G2	NM_007635	Mm.3527
1416432_at	1416432_at	2.0486	Pfkfb3	6-phosphofructo-2-kinase/fructose-2,6-biphosphatase 3	0.797328	1.20267	1.50925	2.58794	1.16971	1.46802	0.979011	1.52733	85.8163	140.309	161.217	303.252	123.582	176.177	102.005	185.173	Pfkfb3	NM_133232		6-phosphofructo-2-kinase/fructose-2,6-biphosphatase 3	Pfkfb3	ENSMUSG00000026773	NP_573495 /// NP_766564	NM_133232 /// NM_172976	2181202	6-phosphofructo-2-kinase/fructose-2,6-biphosphatase 3	6-phosphofructo-2-kinase/fructose-2,6-biphosphatase 3	NM_133232; NM_172976
1417288_at	1417288_at	1.93407	Plekha2	pleckstrin homology domain-containing, family A (phosphoinositide binding specific) member 2	0.922483	1.07752	2.42587	1.44227	0.564465	0.657173	0.556742	0.710971	178.426	225.906	465.679	303.711	107.172	141.731	104.245	154.904	Plekha2	NM_031257		pleckstrin homology domain-containing, family A (phosphoinositide binding specific) member 2	Plekha2	ENSMUSG00000031557	NP_112547	NM_031257	---	pleckstrin homology domain-containing, family A (phosphoinositide binding specific) member 2	pleckstrin homology domain-containing, family A (phosphoinositide binding specific) member 2	NM_031257	Mm.261122
1451677_at	1451677_at	1.91071	Narf	nuclear prelamin A recognition factor	0.974246	1.02575	1.88681	1.93462	0.73086	0.66516	0.913938	0.730308	30.0566	34.302	57.7721	64.9805	22.1335	22.8814	27.2955	25.3798	4430402O11Rik	BI452475		RIKEN cDNA 4430402O11 gene	4430402O11Rik	ENSMUSG00000000056	NP_080548	NM_026272	1914858	RIKEN cDNA 4430402O11 gene
1449515_at	1449515_at	1.85891	Zfp292	zinc finger protein 292	0.809773	1.19023	1.63665	2.08118	0.569967	0.826736	0.583009	0.89756	133.459	212.627	267.706	373.43	92.2101	151.927	93.017	166.632	Zfp292	NM_013889		zinc finger protein 292	Zfp292	ENSMUSG00000049322	NP_038917	NM_013889	1353423	zinc finger protein 292	zinc finger protein 292	NM_013889
1420583_a_at	1420583_a_at	1.85738	Rora	RAR-related orphan receptor alpha	0.994294	1.00571	1.57614	2.13862	1.04525	1.39879	0.82528	1.29343	21.6414	23.7272	34.0475	50.6779	22.3324	33.9475	17.389	31.7121	Rora	NM_013646	9 36.0 cM	RAR-related orphan receptor alpha	Rora	ENSMUSG00000032238	NP_038674	NM_013646	---	RAR-related orphan receptor alpha	RAR-related orphan receptor alpha	NM_013646	Mm.427266
1423785_at	1423785_at	1.85104	Egln1	EGL nine homolog 1 (C. elegans)	1.03666	0.963342	2.23736	1.46472	1.1815	1.28545	1.03908	1.20987	395.849	398.729	847.906	608.924	442.866	547.311	384.099	520.406	Egln1	BE995700		EGL nine homolog 1 (C. elegans)	Egln1	ENSMUSG00000031987	NP_444437	NM_053207	1932286	EGL nine homolog 1 (C. elegans)
1424917_a_at	1424917_a_at	1.84927	Wipi1	WD repeat domain, phosphoinositide interacting 1	1.01843	0.981574	2.06178	1.63677	1.14961	1.60038	1.125	1.45103	56.0994	58.6078	112.717	98.1594	62.1617	98.2959	59.9908	90.0361	D11Ertd498e	BC025560	11 68.0 cM	DNA segment, Chr 11, ERATO Doi 498, expressed	D11Ertd498e	ENSMUSG00000041895	NP_666052	NM_145940	1261864	DNA segment, Chr 11, ERATO Doi 498, expressed	DNA segment, Chr 11, ERATO Doi 498, expressed	NM_145940	Mm.35817
1418301_at	1418301_at	1.83153	Irf6	interferon regulatory factor 6	1.03149	0.968513	2.39795	1.2651	0.374038	0.502463	0.393024	0.514596	66.3919	67.5711	153.183	88.6527	23.6326	36.0613	24.4891	37.3103	Irf6	NM_016851		interferon regulatory factor 6	Irf6	ENSMUSG00000026638	NP_058547 /// NP_835184	NM_016851 /// NM_178083	---	interferon regulatory factor 6	interferon regulatory factor 6	NM_016851; NM_178083
1416922_a_at	1416922_a_at	1.75095	Bnip3l	BCL2/adenovirus E1B interacting protein 3-like	1.02682	0.973177	1.95546	1.54644	0.774446	0.861498	0.720153	0.932588	607.223	623.805	1147.68	995.636	449.56	568.057	412.268	621.231	Bnip3l	AK018668	14 28.0 cM	BCL2/adenovirus E1B 19kDa-interacting protein 3-like	Bnip3l	ENSMUSG00000022051 /// ENSMUSG00000055316	NP_033891	NM_009761	1332659	BCL2/adenovirus E1B 19kDa-interacting protein 3-like	BCL2/adenovirus E1B 19kDa-interacting protein 3-like	NM_009761	Mm.29820
1419575_s_at	1419575_s_at	1.73739	Zfp292	zinc finger protein 292	0.936435	1.06356	1.53002	1.94476	0.633353	0.938264	0.545241	0.9318	105.67	130.09	171.353	238.923	70.1561	118.055	59.5616	118.443	Zfp292	NM_013889		zinc finger protein 292	Zfp292	ENSMUSG00000049322	NP_038917	NM_013889	1353423	zinc finger protein 292	zinc finger protein 292	NM_013889
1451149_at	1451149_at	1.72599	Pgm1 /// Pgm2	phosphoglucomutase 1 /// phosphoglucomutase 2	1.15877	0.841229	1.97679	1.47519	1.25044	1.06154	1.24344	1.03705	874.326	688.008	1480.32	1211.82	926.155	893.095	908.243	881.428	Pgm2	BC008527	4 45.8 cM	phosphoglucomutase 2	Pgm2	ENSMUSG00000025791	NP_082408	NM_028132	---	phosphoglucomutase 2	phosphoglucomutase 2	NM_028132	Mm.217764
1448525_a_at	1448525_a_at	1.72279	Bnip3l	BCL2/adenovirus E1B interacting protein 3-like	1.02766	0.97234	1.75819	1.6874	0.63667	0.826077	0.639384	0.878546	193.518	198.47	328.592	345.943	117.688	173.451	116.556	186.358	Bnip3l	AK018668	14 28.0 cM	BCL2/adenovirus E1B 19kDa-interacting protein 3-like	Bnip3l	ENSMUSG00000022051 /// ENSMUSG00000055316	NP_033891	NM_009761	1332659	BCL2/adenovirus E1B 19kDa-interacting protein 3-like	BCL2/adenovirus E1B 19kDa-interacting protein 3-like	NM_009761	Mm.29820
1439375_x_at	1439375_x_at	1.70975	Aldoa /// Aldoart1	aldolase A, fructose-bisphosphate /// aldolase 1, A isoform, retrogene 1	1.09835	0.901647	1.90584	1.51366	1.27425	0.752544	1.20035	0.841704	2141.83	1905.83	3688.49	3213.55	2439.18	1636.29	2265.96	1848.9	Aldo1	AV030922		aldolase 1, A isoform	Aldo1	ENSMUSG00000030695	NP_031464	NM_007438	87994	AV030922 Mus musculus adult C57BL/6J cerebellum Mus musculus cDNA clone 1500016F05, mRNA sequence.
1427013_at	1427013_at	1.70766	Car9	carbonic anhydrase 9	0.904568	1.09543	1.65512	1.7602	0.603259	0.664963	0.577818	0.587753	52.8309	69.3483	95.9391	111.924	34.5855	43.304	32.6693	38.668	Car9	AJ245857		carbonic anhydrase 9	Car9	ENSMUSG00000028463	NP_647466	NM_139305	2447188	carbonic anhydrase 9	carbonic anhydrase 9	NM_139305
1419574_at	1419574_at	1.69085	Zfp292	zinc finger protein 292	0.872642	1.12736	1.39193	1.98978	0.568267	0.897485	0.637985	0.930759	67.8039	94.9477	107.338	168.321	43.3426	77.7554	47.9879	81.4641	Zfp292	NM_013889		zinc finger protein 292	Zfp292	ENSMUSG00000049322	NP_038917	NM_013889	1353423	zinc finger protein 292	zinc finger protein 292	NM_013889
1416069_at	1416069_at	1.69027	Pfkp	phosphofructokinase, platelet	0.945491	1.05451	1.60172	1.77881	1.04979	1.20573	1.04973	1.05741	310.126	374.917	521.418	635.223	338.01	440.977	333.321	390.691	Pfkp	NM_019703		phosphofructokinase, platelet	Pfkp	ENSMUSG00000021196	NP_062677	NM_019703	---	phosphofructokinase, platelet	phosphofructokinase, platelet	NM_019703	Mm.273874
1423901_at	1423901_at	1.68954	Trip12	thyroid hormone receptor interactor 12	0.88298	1.11702	1.55945	1.81962	0.594799	0.935646	0.521274	1.11969	96.3555	132.127	168.895	216.184	63.7148	113.847	55.0674	137.637	Gtl6	BG923744		gene trap locus 6	Gtl6	ENSMUSG00000026219	NP_598736	NM_133975	---	gene trap locus 6
1433604_x_at	1433604_x_at	1.6853	Aldoa	aldolase A, fructose-bisphosphate	1.18935	0.810649	1.88226	1.48833	1.24657	0.957894	1.26007	0.879312	2034.4	1503.02	3195.39	2771.67	2093.08	1826.96	2086.53	1694.26	Aldo1	BG065457	7 F4	aldolase 1, A isoform	Aldo1	ENSMUSG00000030695	NP_031464	NM_007438	87994	aldolase 1, A isoform
1436308_at	1436308_at	1.64973	Zfp292	zinc finger protein 292	0.835736	1.16426	1.53721	1.76225	0.623822	0.979206	0.589866	0.895758	194.403	293.554	354.883	446.288	142.442	253.976	132.828	234.712	Zfp292	BB315561		zinc finger protein 292	Zfp292	ENSMUSG00000049322	NP_038917	NM_013889	1353423	zinc finger protein 292
1436212_at	1436212_at	1.6491	Tmem71	transmembrane protein 71	0.882048	1.11795	1.39106	1.90715	0.56435	0.546941	0.60093	0.60389	56.926	78.207	89.1009	134.005	35.7529	39.3589	37.5444	43.9023	AI661017	AV173260		expressed sequence AI661017	AI661017	ENSMUSG00000036944	NP_766102	NM_172514	2146049	expressed sequence AI661017
1422924_at	1422924_at	1.6484	Tnfsf9	tumor necrosis factor (ligand) superfamily, member 9	0.848497	1.1515	1.48431	1.8125	0.705149	0.717762	0.621899	0.824136	138.71	204.046	240.825	322.59	113.158	130.835	98.4195	151.764	Tnfsf9	NM_009404		tumor necrosis factor (ligand) superfamily, member 9	Tnfsf9	ENSMUSG00000035678	NP_033430	NM_009404	1101058	tumor necrosis factor (ligand) superfamily, member 9	tumor necrosis factor (ligand) superfamily, member 9	NM_009404
1425495_at	1425495_at	1.64231	Zfp62	zinc finger protein 62	1.17612	0.823876	1.70869	1.57592	0.925444	0.973731	1.24194	1.06731	30.3261	23.0266	43.7266	44.2399	23.4239	27.9955	31.0003	31.0003	Zfp62	BC022935	11 28.0 cM	zinc finger protein 62	Zfp62	ENSMUSG00000046311	NP_033588	NM_009562	99662	zinc finger protein 62	zinc finger protein 62	NM_009562	Mm.16650
1451110_at	1451110_at	1.63471	Egln1	EGL nine homolog 1 (C. elegans)	1.06748	0.932523	1.88664	1.38278	1.17669	0.9887	0.930685	0.903589	219.6	207.94	385.196	309.701	237.619	226.789	185.344	209.39	Egln1	BE995700		EGL nine homolog 1 (C. elegans)	Egln1	ENSMUSG00000031987	NP_444437	NM_053207	1932286	EGL nine homolog 1 (C. elegans)
1433668_at	1433668_at	1.61076	Pnrc1	proline-rich nuclear receptor coactivator 1	0.884553	1.11545	1.6155	1.60602	0.617409	0.976489	0.713584	1.00376	901.28	1231.94	1633.66	1781.57	617.523	1109.4	703.855	1152.07	Pnrc1	BI410130		proline-rich nuclear receptor coactivator 1	Pnrc1	---	---	---	1917838	proline-rich nuclear receptor coactivator 1
1456651_a_at	1456651_a_at	1.61051	Tpr	translocated promoter region	0.769277	1.23072	1.3597	1.86131	0.655811	0.970928	0.604243	1.02837	88.2288	153	154.772	232.414	73.8331	124.165	67.0876	132.859	Tpr	BG067858		expressed sequence C77892	C77892	ENSMUSG00000006005	NP_598541	NM_133780	---	expressed sequence C77892
1434799_x_at	1434799_x_at	1.60637	Aldoa	aldolase A, fructose-bisphosphate	1.15465	0.845347	1.76174	1.451	1.25134	0.879095	1.20231	0.849016	3773.71	2994.73	5714.5	5162.98	4014.54	3203.6	3803.96	3125.68	Aldo1	BG793658		aldolase 1, A isoform	Aldo1	ENSMUSG00000030695	NP_031464	NM_007438	87994	aldolase 1, A isoform
1452336_at	1452336_at	1.58781	Zfp395	zinc finger protein 395	0.952235	1.04776	1.71478	1.46085	0.707786	0.668397	0.90555	0.598204	42.5067	50.6969	75.9696	70.9961	31.0141	33.2685	39.1317	30.0797	BC027382	BC027382		Mus musculus, clone IMAGE:4948091, mRNA, partial cds	---	---	---	---	---	Clone IMAGE:4948091, mRNA, partial cds	Unknown (protein for IMAGE:4948091)
1417508_at	1417508_at	1.5801	Rnf19a	ring finger protein 19A	0.91137	1.08863	1.67597	1.48424	0.954329	1.21741	0.936854	1.32229	286.874	371.433	523.578	508.645	294.876	427.286	285.477	468.851	Rnf19	AF120206		ring finger protein (C3HC4 type) 19	Rnf19	ENSMUSG00000022280	NP_038951	NM_013923	1353623	ring finger protein (C3HC4 type) 19	ring finger protein (C3HC4 type) 19	NM_013923	Mm.5181
1426554_a_at	1426554_a_at	1.57274	Pgam1	phosphoglycerate mutase 1	1.07159	0.92841	1.59248	1.55301	0.999227	0.764689	0.993718	0.791091	2194.05	2060.45	3236.02	3461.85	2008.29	1745.77	1969.63	1824.55	Pgam1	BI407347	19 10.0 cM	phosphoglycerate mutase 1	Pgam1	ENSMUSG00000011752 /// ENSMUSG00000050760 /// ENSMUSG00000051694	NP_075907	NM_023418	97552	phosphoglycerate mutase 1
1420774_a_at	1420774_a_at	1.56835	4930583H14Rik	RIKEN cDNA 4930583H14 gene	0.902168	1.09783	1.4312	1.70549	0.982285	0.975978	1.24378	1.14468	44.9286	59.262	70.7385	92.47	48.0195	54.1952	59.963	64.2139	4930583H14Rik	NM_026358		RIKEN cDNA 4930583H14 gene	4930583H14Rik	ENSMUSG00000037161	NP_080634	NM_026358	1914999	RIKEN cDNA 4930583H14 gene	RIKEN cDNA 4930583H14	NM_026358	Mm.273339
1428280_at	1428280_at	1.56815	Fip1l1	FIP1 like 1 (S. cerevisiae)	0.955951	1.04405	1.75111	1.3852	0.802945	1.06754	0.763239	1.08834	143.896	170.349	261.604	227.008	118.643	179.178	111.219	184.54	Fip1l1	BM199874		RIKEN cDNA 1300019H17 gene	1300019H17Rik	ENSMUSG00000029227	NP_077145	NM_024183	1914149	RIKEN cDNA 1300019H17 gene
1426817_at	1426817_at	1.54794	Mki67	antigen identified by monoclonal antibody Ki 67	0.884966	1.11503	1.64388	1.45201	1.00555	1.2902	0.856708	1.32458	942.334	1286.98	1737.27	1683.31	1051.05	1531.86	883.109	1588.79	Mki67	X82786		antigen identified by monoclonal antibody Ki 67	Mki67	---	---	---	---	antigen identified by monoclonal antibody Ki 67
1416610_a_at	1416610_a_at	1.5465	Clcn3	chloride channel 3	0.915252	1.08475	1.48022	1.61278	1.08204	1.25856	1.02367	1.20058	190.586	244.84	305.911	365.629	221.175	292.218	206.353	281.612	Clcn3	NM_007711	8 32.2 cM	chloride channel 3	Clcn3	ENSMUSG00000004319	NP_031737 /// NP_776301	NM_007711 /// NM_173876	103555	chloride channel 3	chloride channel 3 isoform a; chloride channel 3 isoform c	NM_007711; NM_173876
1419737_a_at	1419737_a_at	1.5431	Ldha	lactate dehydrogenase A	1.04929	0.950707	1.56773	1.51848	1.0936	0.873086	1.11038	0.927797	5925.39	5819.3	8786.39	9335.63	6062.09	5497.46	6070.09	5901.8	Ldh1	NM_010699	7 23.5 cM	lactate dehydrogenase 1, A chain	Ldh1	ENSMUSG00000052227	NP_034829	NM_010699	96759	lactate dehydrogenase 1, A chain	lactate dehydrogenase 1, A chain	NM_010699	Mm.29324
1450828_at	1450828_at	1.53985	Synpo2	synaptopodin 2	0.91788	1.08212	1.26104	1.81867	1.12479	1.18844	1.23726	0.976727	11.3359	14.486	15.4567	24.4534	13.636	16.3657	14.7923	13.5879	Synpo2	NM_080451		synaptopodin 2	Synpo2	ENSMUSG00000050315	NP_536699	NM_080451	2153070	synaptopodin 2	synaptopodin 2	NM_080451
1428907_at	1428907_at	1.53941	Rbm25	RNA binding motif protein 25	0.938636	1.06136	1.46362	1.61519	0.930991	1.07601	0.964023	1.17845	126.458	154.995	195.703	236.913	123.123	161.64	125.73	178.843	2600011C06Rik	BG228787		RIKEN cDNA 2600011C06 gene	2600011C06Rik	ENSMUSG00000010608	NP_080206	NM_025930	---	RIKEN cDNA 2600011C06 gene
1426743_at	1426743_at	1.5394	Appl2	adaptor protein, phosphotyrosine interaction, PH domain and leucine zipper containing 2	0.920093	1.07991	1.72821	1.3506	0.773679	1.1243	0.693215	1.07781	289.266	368.007	539.238	462.281	238.765	394.124	210.977	381.698	Dip3b	BC002232		Dip3 beta	Dip3b	ENSMUSG00000020263	NP_660255	NM_145220	2384914	Dip3 beta	Dip3 beta	NM_145220	Mm.282985
1448359_a_at	1448359_a_at	1.52593	Higd1a	HIG1 domain family, member 1A	0.950502	1.0495	1.63811	1.41375	0.968297	1.05023	0.967241	0.972872	7.80369	9.3397	13.3477	12.6368	7.80369	9.61424	7.68749	8.99733	Hig1	NM_019814		RIKEN cDNA 7420700H20 gene	7420700H20Rik	ENSMUSG00000044330	NP_062788	NM_019814	1930666	hypoxia induced gene 1	hypoxia induced gene 1	NM_019814	Mm.347915
1460583_at	1460583_at	1.51928	Golt1b	golgi transport 1 homolog B (S. cerevisiae)	0.892736	1.10726	1.59946	1.43909	0.615989	0.619252	0.499886	0.72171	94.3961	126.907	167.851	165.667	63.9365	73.0102	51.1688	85.9617	2310061A22Rik	AV349681		RIKEN cDNA 2310061A22 gene	2310061A22Rik	ENSMUSG00000030245	NP_080148	NM_025872	1914214	RIKEN cDNA 2310061A22 gene
1442531_at	1442531_at	1.51836	D12Ertd123e	DNA segment, Chr 12, ERATO Doi 123, expressed	1.10108	0.898922	1.49219	1.54453	1.17783	1.0443	1.19253	1.0944	19.0554	16.8627	25.6298	29.1012	20.0092	20.1516	19.9789	21.3347	D12Ertd123e	BG065748	12 36.0 cM	Mus musculus transcribed sequences	---	---	---	---	1098569	Transcribed sequences
1427541_x_at	1427541_x_at	1.50504	Hmmr	hyaluronan mediated motility receptor (RHAMM)	1.0523	0.947703	1.59485	1.41524	1.00604	1.00497	1.25695	0.959426	15.9562	15.5764	24.001	23.3634	14.9744	16.9915	18.4507	16.3875	Hmmr	X64550	11 19.0 cM	hyaluronan mediated motility receptor (RHAMM)	Hmmr	ENSMUSG00000020330	NP_038580	NM_013552	104667
1450058_at	1450058_at	1.50416	Asph	aspartate-beta-hydroxylase	1.1038	0.896197	1.61204	1.39627	0.918777	0.991983	0.917056	0.952187	83.3345	73.3401	120.789	114.768	68.0908	83.507	67.0243	80.9779	Asph	NM_023066		aspartate-beta-hydroxylase	Asph	ENSMUSG00000028207	NP_075553 /// NP_598484	NM_023066 /// NM_133723	---	aspartate-beta-hydroxylase	aspartyl beta-hydroxylase	NM_023066; NM_133723
1416161_at	1416161_at	1.50358	Rad21	RAD21 homolog (S. pombe)	1.12336	0.87664	1.52437	1.48278	0.782322	0.785499	0.740304	0.772068	1520.85	1286.45	2048.22	2185.55	1039.67	1185.76	970.242	1177.42	Rad21	AF332085		RAD21 homolog (S. pombe)	Rad21	ENSMUSG00000022314	NP_033035	NM_009009	108016	RAD21 homolog (S. pombe)	RAD21 homolog	NM_009009	Mm.182628
1452436_at	1452436_at	1.49954	LOC100047339 /// Loxl2	similar to lysyl oxidase-like 2 /// lysyl oxidase-like 2	1.08882	0.911184	1.2306	1.76849	0.719681	0.710361	0.773187	0.603281	41.1211	37.301	46.1259	72.7155	26.6805	29.914	28.2682	25.665	Loxl2	AF117951		lysyl oxidase-like 2	Loxl2	ENSMUSG00000034205	NP_201582	NM_033325	2137913	lysyl oxidase-like 2	lysyl oxidase-like 2	NM_033325	Mm.116714
1419817_s_at	1419817_s_at	1.49397	Ankzf1	ankyrin repeat and zinc finger domain containing 1	1.06489	0.935113	1.45049	1.53745	0.808509	0.687975	0.842088	0.798609	77.0919	73.3793	104.217	121.177	57.4559	55.5345	59.0154	65.1254	D1Ertd161e	C78203	1 41.0 cM	DNA segment, Chr 1, ERATO Doi 161, expressed	D1Ertd161e	ENSMUSG00000026199	NP_080463	NM_026187	1098746	DNA segment, Chr 1, ERATO Doi 161, expressed
1416921_x_at	1416921_x_at	1.48541	Aldoa	aldolase A, fructose-bisphosphate	1.15417	0.845834	1.6296	1.34121	1.23047	0.879978	1.17554	0.777955	4912.77	3902.54	6884.27	6215.43	5141.31	4176.52	4843.92	3730.13	Aldo1	NM_007438		aldolase 1, A isoform	Aldo1	ENSMUSG00000030695	NP_031464	NM_007438	87994	aldolase 1, A isoform	aldolase 1, A isoform	NM_007438	Mm.275831
1419882_at	1419882_at	1.48202	---	---	1.02825	0.971753	1.60209	1.36194	1.10687	0.911945	0.92277	0.887262	14.7024	15.0609	22.7351	21.2013	15.5357	14.5393	12.7728	14.2907		AA116459		---	---	---	---	---	---	mp95d12.r1 Soares_thymus_2NbMT Mus musculus cDNA clone IMAGE:576983 5', mRNA sequence.
1425903_at	1425903_at	1.48058	Sema6a	sema domain, transmembrane domain (TM), and cytoplasmic domain, (semaphorin) 6A	0.993911	1.00609	1.25669	1.70447	1.07478	1.0652	0.986971	1.17561	19.1156	20.974	23.9877	35.6899	20.291	22.8431	18.3759	25.4691	Sema6a	AF288666		sema domain, transmembrane domain (TM), and cytoplasmic domain, (semaphorin) 6A	Sema6a	ENSMUSG00000019647	NP_061214	NM_018744	---	sema domain, transmembrane domain (TM), and cytoplasmic domain, (semaphorin) 6A	sema domain, transmembrane domain (TM), and cytoplasmic domain, (semaphorin) 6A	NM_018744	Mm.40909
1416737_at	1416737_at	1.47914	Gys1	glycogen synthase 1, muscle	1.0724	0.927603	1.73067	1.22761	0.897117	0.938693	1.04592	0.971189	202.568	189.924	324.449	252.46	166.344	197.707	191.256	206.647	Gys3	NM_008195		glycogen synthase 3, brain	Gys3	ENSMUSG00000003865	NP_032221	NM_008195	---	glycogen synthase 3, brain	glycogen synthase 3, brain	NM_008195
1433509_s_at	1433509_s_at	1.47877	Reep1	receptor accessory protein 1	1.01371	0.986285	1.68315	1.27439	0.750615	0.903713	0.705043	0.929103	263.096	277.463	433.551	360.094	191.232	261.525	177.14	271.627	D6Ertd253e	BQ174328	6 31.5 cM	DNA segment, Chr 6, ERATO Doi 253, expressed	D6Ertd253e	ENSMUSG00000052852	NP_848723	NM_178608	1098827	DNA segment, Chr 6, ERATO Doi 253, expressed
1450156_a_at	1450156_a_at	1.47183	Hmmr	hyaluronan mediated motility receptor (RHAMM)	0.866975	1.13302	1.49746	1.44621	0.887497	0.660567	0.838142	0.691655	408.146	578.166	699.654	741.233	410.129	346.745	381.97	366.783	Hmmr	AF079222	11 19.0 cM	hyaluronan mediated motility receptor (RHAMM)	Hmmr	ENSMUSG00000020330	NP_038580	NM_013552	104667	hyaluronan mediated motility receptor (RHAMM)	hyaluronan mediated motility receptor (RHAMM)	NM_013552	Mm.116997
1450081_x_at	1450081_x_at	1.46885	Gpi1	glucose phosphate isomerase 1	1.12408	0.875921	1.58136	1.35634	0.98359	0.772121	0.963859	0.799877	2556.47	2159.3	3569.39	3358.38	2195.85	1958.01	2122.07	2049.17	Gpi1	NM_008155	7 11.0 cM	glucose phosphate isomerase 1	Gpi1	ENSMUSG00000036427	NP_032181	NM_008155	95797	glucose phosphate isomerase 1	glucose phosphate isomerase 1	NM_008155	Mm.589
1418968_at	1418968_at	1.4678	Rb1cc1	RB1-inducible coiled-coil 1	0.868629	1.13137	1.51323	1.42236	0.65759	1.06144	0.623582	0.955466	120.295	169.833	207.988	214.457	89.3951	163.905	83.6008	149.053	Rb1cc1	BE570980		RB1-inducible coiled-coil 1	Rb1cc1	ENSMUSG00000025907	NP_033956	NM_009826	1341850	RB1-inducible coiled-coil 1
1415855_at	1415855_at	1.46363	Kitl	kit ligand	1.13329	0.866713	1.54017	1.38709	0.787367	0.99254	0.719802	0.8632	344.356	285.461	464.469	458.867	234.85	336.28	211.731	295.454	Kitl	BB815530	10 57.0 cM	kit ligand	Kitl	ENSMUSG00000019966	NP_038626	NM_013598	96974	kit ligand
1423525_at	1423525_at	1.45925	Mastl	microtubule associated serine/threonine kinase-like	0.926912	1.07309	1.3173	1.6012	0.807949	0.66395	0.706338	0.760043	203.338	255.164	286.802	382.419	173.984	162.405	150.001	187.814	Mastl	BF021309		RIKEN cDNA 2700091H24 gene	2700091H24Rik	ENSMUSG00000026779	NP_080255	NM_025979	1914371	RIKEN cDNA 2700091H24 gene
1439516_at	1439516_at	1.45261	2610201A13Rik	RIKEN cDNA 2610201A13 gene	1.08915	0.910849	1.67876	1.22646	0.889398	0.654592	0.79463	0.835144	106.311	96.3692	162.628	130.333	85.2175	71.2432	75.0855	91.8248	2610201A13Rik	AW488471		Mus musculus 10 days embryo whole body cDNA, RIKEN full-length enriched library, clone:2610201A13 product:unknown EST, full insert sequence	---	---	---	---	1917684	10 days embryo whole body cDNA, RIKEN full-length enriched library, clone:2610201A13 product:unknown EST, full insert sequence
1434767_at	1434767_at	1.44407	C79407	expressed sequence C79407	0.882496	1.1175	1.38787	1.50027	1.15645	0.981362	1.01057	1.21406	101.534	139.364	158.477	187.925	130.608	125.896	112.556	157.344	C79407	BE951628		expressed sequence C79407	C79407	ENSMUSG00000047534	NP_766166	NM_172578	2145099	expressed sequence C79407
1419967_at	1419967_at	1.43711	Seh1l	SEH1-like (S. cerevisiae (Seh1l), transcript variant 2, mRNA	1.0345	0.965505	1.7142	1.16002	0.824645	0.713302	0.774095	0.743195	68.911	69.7137	113.329	84.1282	53.9226	52.9808	49.9179	55.7665	2610007A16Rik	AW540070	18 E2	RIKEN cDNA 2610007A16 gene	2610007A16Rik	ENSMUSG00000024541	NP_082388	NM_028112	1919374	RIKEN cDNA 2610007A16 gene
1420997_a_at	1420997_a_at	1.43582	Gpi1	glucose phosphate isomerase 1	1.0932	0.906802	1.555	1.31664	0.941619	0.815659	0.820619	0.761202	3345.3	3007.83	4722.65	4386.5	2828.5	2783.11	2430.98	2623.9	Gpi1	NM_008155	7 11.0 cM	glucose phosphate isomerase 1	Gpi1	ENSMUSG00000036427	NP_032181	NM_008155	95797	glucose phosphate isomerase 1	glucose phosphate isomerase 1	NM_008155	Mm.589
1417791_a_at	1417791_a_at	1.42958	Zfml	zinc finger, matrin-like	0.855721	1.14428	1.48875	1.37041	0.684119	0.781103	0.618852	0.838896	152.703	221.336	263.668	266.246	119.838	155.421	106.907	168.63	Np220	BM238431		nuclear protein 220	Np220	ENSMUSG00000030016	NP_032743	NM_008717	1203484	nuclear protein 220
1427142_s_at	1427142_s_at	1.42725	Jarid1b	jumonji, AT rich interactive domain 1B (Rbp2 like)	1.01468	0.985323	1.4074	1.44711	0.88319	1.10651	0.979621	1.04964	36.0099	37.9033	49.5714	55.9127	30.7675	43.7859	33.6554	41.9611	Jarid1b	BC019446		putative DNA/chromatin binding motif 1	Plu1	ENSMUSG00000042207	NP_081601 /// NP_690855	NM_027325 /// NM_152895	---	jumonji, AT rich interactive domain 1B (Rbp2 like)	PLU1	NM_152895	Mm.28995
1425673_at	1425673_at	1.42683	Lpp	LIM domain containing preferred translocation partner in lipoma	1.15648	0.843522	1.46462	1.38904	0.985514	1.09051	1.19534	1.10577	39.1066	30.9181	49.1536	51.1378	32.713	41.1174	39.1296	42.1199	Lpp	BC005613		Mus musculus cDNA clone MGC:12142 IMAGE:3710749, complete cds	---	---	---	---	---	CDNA clone MGC:12142 IMAGE:3710749, complete cds	Unknown (protein for MGC:12142)
1438221_at	1438221_at	1.4261	Fam126b	family with sequence similarity 126, member B	0.854796	1.1452	1.54687	1.30533	0.604386	0.789292	0.655154	0.824658	36.6292	53.1926	65.7867	60.8976	25.4228	37.7127	27.1776	39.8061	C130065N10Rik	AI875682		Mus musculus 12 days embryo spinal cord cDNA, RIKEN full-length enriched library, clone:C530033E13 product:unknown EST, full insert sequence	---	---	---	---	---	12 days embryo spinal cord cDNA, RIKEN full-length enriched library, clone:C530033E13 product:unknown EST, full insert sequence
1423881_at	1423881_at	1.42294	Saps3	SAPS domain family, member 3	0.795048	1.20495	1.33718	1.5087	0.61743	0.682878	0.506765	0.741049	271.961	446.774	453.964	561.866	207.322	260.46	167.812	285.543	D19Ertd703e	BC008529	19 0.0 cM	DNA segment, Chr 19, ERATO Doi 703, expressed	D19Ertd703e	ENSMUSG00000024908	NP_083732	NM_029456	1921807	DNA segment, Chr 19, ERATO Doi 703, expressed	sporulation-induced transcript 4-associated protein	NM_029456	Mm.284686
1451325_at	1451325_at	1.42271	Fyttd1	forty-two-three domain containing 1	0.842479	1.15752	1.48768	1.35774	0.687783	0.888841	0.772838	0.945153	22.1505	32.9881	38.8199	38.8649	17.7509	26.0575	19.6705	27.9922	3830421F13Rik	BC010204		RIKEN cDNA 3830421F13 gene	3830421F13Rik	ENSMUSG00000022800	NP_081502 /// NP_081791	NM_027226 /// NM_027515	1917955	RIKEN cDNA 3830421F13 gene	putative 40-2-3 protein	NM_027226	Mm.12831
1419507_at	1419507_at	1.41919	Krtap15	keratin associated protein 15	1.00201	0.997991	1.41719	1.4212	1.24716	1.05354	1.25672	0.897139	8.65315	9.34186	12.1464	13.362	10.5723	10.1447	10.5062	8.72716	Krtap15	NM_013713		keratin associated protein 15	Krtap15	---	NP_038741	NM_013713	---	keratin associated protein 15	keratin associated protein 15	NM_013713	Mm.86430
1434884_at	1434884_at	1.41677	Mtdh	metadherin	0.971432	1.02857	1.49236	1.34118	1.08198	0.835582	1.01369	1.08136	197.06	226.164	300.455	296.202	215.453	188.999	199.065	247.097	2610103J23Rik	AV083741	15 53.5 cM	RIKEN cDNA 2610103J23 gene	2610103J23Rik	ENSMUSG00000022255	NP_080278	NM_026002	1914404	RIKEN cDNA 2610103J23 gene
1435306_a_at	1435306_a_at	1.41627	Kif11	kinesin family member 11	0.801192	1.19881	1.35415	1.47839	0.846465	0.775979	0.730316	0.7969	190.382	308.775	319.356	382.467	197.443	205.6	167.997	213.306	Kif11	BM234447		Mus musculus transcribed sequences	---	---	---	---	---	Transcribed sequences
1426924_at	1426924_at	1.40631	Rc3h2	ring finger and CCCH-type zinc finger domains 2	0.908958	1.09104	1.41102	1.40161	0.8013	0.924878	0.774099	1.00456	472.6	614.888	728.117	793.399	408.969	536.191	389.628	588.35	2900024N03Rik	AA709668		RIKEN cDNA D930043C02 gene	D930043C02Rik	---	---	---	---	RIKEN cDNA D930043C02 gene
1449440_at	1449440_at	1.405	Lpin3	lipin 3	1.06615	0.933854	1.25906	1.55094	1.22662	0.822983	1.17424	0.835663	11.6569	11.0675	13.6625	18.4619	13.1649	10.0332	12.4286	10.2922	Lpin3	NM_022883		lipin 3	Lpin3	ENSMUSG00000027412	NP_075021	NM_022883	1891342	lipin 3	lipin 3	NM_022883	Mm.292111
1426750_at	1426750_at	1.40294	Flnb	filamin, beta	0.939692	1.06031	1.44535	1.36052	0.915334	1.0173	0.812805	1.19738	846.141	1034.89	1291.66	1333.76	809.06	1021.39	708.51	1214.5	Flnb	AW538200		filamin, beta	Flnb	---	---	---	---	filamin, beta
1422926_at	1422926_at	1.39609	Mc2r	melanocortin 2 receptor	0.960442	1.03956	1.42646	1.36572	1.16311	1.05491	1.27989	1.00964	11.0749	12.9934	16.3249	17.1453	13.1654	13.5635	14.2871	13.1144	Mc2r	NM_008560	18 37.0 cM	melanocortin 2 receptor	Mc2r	ENSMUSG00000045569	NP_032586	NM_008560	96928	melanocortin 2 receptor	melanocortin 2 receptor	NM_008560	Mm.426053
1425395_at	1425395_at	1.39445	Adam26a	a disintegrin and metallopeptidase domain 26A (testase 3)	1.12732	0.872677	1.4444	1.3445	0.947731	0.936059	1.02168	0.855541	10.6477	8.93439	13.5399	13.8256	8.78693	9.85815	9.3417	9.10246	Adam26	AF167404		a disintegrin and metalloprotease domain 26 (testase 3)	Adam26	ENSMUSG00000048516	NP_034215	NM_010085	---	a disintegrin and metalloprotease domain 26 (testase 3)	a disintegrin and metalloprotease domain 26 (testase 3)	NM_010085	Mm.334510
1433640_at	1433640_at	1.39252	Fubp1	far upstream element (FUSE) binding protein 1	1.08981	0.910195	1.52598	1.25907	0.866493	1.06568	0.68607	1.05834	59.994	54.3122	83.3731	75.461	46.824	65.4138	36.562	65.6286	D3Ertd330e	BG070740	3 H3	DNA segment, Chr 3, ERATO Doi 330, expressed	D3Ertd330e	ENSMUSG00000028034	NP_476513	NM_057172	---	DNA segment, Chr 3, ERATO Doi 330, expressed
1419101_at	1419101_at	1.39151	Sin3a	transcriptional regulator, SIN3A (yeast)	1.02014	0.979864	1.39256	1.39047	0.787756	0.838215	0.627473	0.75328	141.817	147.652	192.133	210.448	107.499	129.93	84.4436	117.961	Sin3a	NM_011378	9 30.0 cM	transcriptional regulator, SIN3A (yeast)	Sin3a	ENSMUSG00000042557	NP_035508	NM_011378	107157	transcriptional regulator, SIN3A (yeast)	transcriptional regulator, SIN3A	NM_011378	Mm.15755
1424431_at	1424431_at	1.39136	Csgalnact2	chondroitin sulfate N-acetylgalactosaminyltransferase 2	0.942507	1.05749	1.44973	1.333	0.946563	1.02742	0.957602	0.997906	37.3136	45.38	56.9626	57.4549	36.7855	45.3542	36.7004	44.5024	Galnact2	BC023112		RIKEN cDNA 4632415D10 gene	4632415D10Rik	ENSMUSG00000042042	NP_084441	NM_030165	1926002	chondroitin sulfate GalNAcT-2	chondroitin sulfate GalNAcT-2	NM_030165	Mm.300317
1424780_a_at	1424780_a_at	1.39111	Reep3	receptor accessory protein 3	1.0071	0.992895	1.53101	1.25121	0.821843	1.00756	0.581726	0.970109	402.836	430.488	607.786	544.879	322.691	449.376	225.255	437.104	D10Ucla1	AK005026	10 30.0 cM	DNA segment, Chr 10, University of California at Los Angeles 1	D10Ucla1	---	NP_848721	NM_178606	---	DNA segment, Chr 10, University of California at Los Angeles 1	DNA segment, Chr 10, University of California at Los Angeles 1	NM_178606
1450853_at	1450853_at	1.38789	Tle4	transducin-like enhancer of split 4, homolog of Drosophila E(spl)	0.850535	1.14947	1.2185	1.55727	0.739383	1.02057	0.635341	0.883664	52.0822	76.2952	74.0531	103.819	44.4438	69.6827	37.6623	60.953	Tle4	AU045006	19 7.0 cM	transducin-like enhancer of split 4, E(spl) homolog (Drosophila)	Tle4	---	NP_035730 /// NP_062688	NM_011600 /// NM_019714	---	transducin-like enhancer of split 4, homolog of Drosophila E(spl)
1448675_at	1448675_at	1.38289	Ankzf1	ankyrin repeat and zinc finger domain containing 1	0.982251	1.01775	1.17611	1.58967	0.982689	0.719846	0.927742	0.779747	40.8167	45.8416	48.5046	71.9179	40.0844	33.3534	37.3203	36.4989	D1Ertd161e	NM_026187	1 41.0 cM	DNA segment, Chr 1, ERATO Doi 161, expressed	D1Ertd161e	ENSMUSG00000026199	NP_080463	NM_026187	1098746	DNA segment, Chr 1, ERATO Doi 161, expressed	hypothetical protein D1Ertd161e	NM_026187
1455642_a_at	1455642_a_at	1.38271	Tspan17	tetraspanin 17	0.954466	1.04553	1.58201	1.18341	1.16507	0.964029	1.13371	0.939559	10.2172	12.1315	16.8075	13.7919	12.2425	11.5066	11.7484	11.3294	Fbxo23	AI844703		RIKEN cDNA 2210021G21 gene	2210021G21Rik	ENSMUSG00000025875	NP_083117	NM_028841	---	F-box only protein 23
1438366_x_at	1438366_x_at	1.38227	Clcn3	chloride channel 3	1.02145	0.978555	1.53918	1.22537	1.01448	1.15588	1.0553	1.03619	497.867	516.996	744.57	650.248	485.384	628.199	497.938	568.918	Clcn3	BB144743	8 32.2 cM	chloride channel 3	Clcn3	ENSMUSG00000004319	NP_031737 /// NP_776301	NM_007711 /// NM_173876	103555	chloride channel 3
1427703_at	1427703_at	1.37946	Pafah1b1	platelet-activating factor acetylhydrolase, isoform 1b, beta1 subunit	1.01835	0.981654	1.491	1.26791	1.03989	1.04138	1.20089	1.22544	21.26	22.2141	30.8933	28.8184	21.3108	24.2417	24.2702	28.8184	Pafah1b1	L25109	11 44.0 cM	platelet-activating factor acetylhydrolase, isoform 1b, beta1 subunit	Pafah1b1	ENSMUSG00000020745	NP_038653	NM_013625	109520	platelet-activating factor acetylhydrolase, isoform 1b, beta1 subunit	platelet-activating factor acetylhydrolase, isoform 1b, beta1 subunit	NM_013625	Mm.397111
1424714_at	1424714_at	1.37913	Aldoc	aldolase C, fructose-bisphosphate	0.922872	1.07713	1.21733	1.54093	0.86666	0.735645	0.922704	0.666272	10.3521	13.0966	13.5524	18.8185	9.54291	9.20111	10.0197	8.41879	Aldo3	BC008184	11 44.98 cM	aldolase 3, C isoform	Aldo3	---	---	---	101863	aldolase 3, C isoform	Aldo3 protein
1459922_at	1459922_at	1.37861	AI646383	expressed sequence AI646383	0.968967	1.03103	1.25079	1.50644	0.938867	1.24812	1.00809	0.960672	23.6032	27.2232	30.2387	39.9511	22.4497	33.9004	23.772	26.3602	AI646383	AA216889		Mus musculus transcribed sequence with moderate similarity to protein ref:NP_286085.1 (E. coli) beta-D-galactosidase [Escherichia coli O157:H7 EDL933]	---	---	---	---	2146900	Transcribed sequence with moderate similarity to protein ref:NP_286085.1 (E. coli) beta-D-galactosidase [Escherichia coli O157:H7 EDL933]
1416357_a_at	1416357_a_at	1.37552	Mcam	melanoma cell adhesion molecule	0.987657	1.01234	1.19971	1.55134	0.77215	0.66024	0.663167	0.804431	630.329	700.315	759.902	1077.91	483.735	469.838	409.72	578.31	Mcam	NM_023061		melanoma cell adhesion molecule	Mcam	ENSMUSG00000032135	NP_075548	NM_023061	1933966	melanoma cell adhesion molecule	melanoma cell adhesion molecule	NM_023061	Mm.275003
1449292_at	1449292_at	1.37312	Rb1cc1	RB1-inducible coiled-coil 1	0.911609	1.08839	1.21419	1.53206	0.821694	0.987704	0.840286	0.92675	18.3621	23.7631	24.2728	33.5973	16.2468	22.1833	16.3849	21.0275	Rb1cc1	BE570980		RB1-inducible coiled-coil 1	Rb1cc1	ENSMUSG00000025907	NP_033956	NM_009826	1341850	RB1-inducible coiled-coil 1
1424044_at	1424044_at	1.37308	Jmjd2b	jumonji domain containing 2B	1.018	0.982001	1.35546	1.3907	0.81109	0.623617	0.667544	0.865092	100.962	105.567	133.418	150.162	78.9632	68.9626	64.0905	96.6461	Jmjd2b	BC007145		RIKEN cDNA 4732474L06 gene	4732474L06Rik	ENSMUSG00000024201	NP_742144	NM_172132	2442355	jumonji domain containing 2B	jumonji domain containing 2B	NM_172132	Mm.45047
1437288_at	1437288_at	1.3699	Impad1	inositol monophosphatase domain containing 1	0.963529	1.03647	1.56704	1.17275	0.86874	1.0942	0.768139	1.15007	948.212	1105.61	1530.53	1256.5	839.219	1200.67	731.785	1274.9	1110001C20Rik	BG797423		RIKEN cDNA 1110001C20 gene	1110001C20Rik	ENSMUSG00000028239	NP_808398	NM_177730	1915720	RIKEN cDNA 1110001C20 gene
1430694_at	1430694_at	1.36814	---	---	0.872002	1.128	1.30815	1.42814	0.929952	1.0923	0.899617	1.03966	44.7481	62.7436	66.6242	79.7891	46.8449	62.5004	44.6907	60.0978	Star	BE630656	8 9.0 cM	steroidogenic acute regulatory protein	Star	ENSMUSG00000031574	NP_035615	NM_011485	102760	steroidogenic acute regulatory protein
1426827_at	1426827_at	1.36666	Ythdc1	YTH domain containing 1	0.916437	1.08356	1.1243	1.60901	0.895294	0.910683	0.849976	0.968664	259.46	332.526	315.915	495.954	248.816	287.488	232.958	308.924	A730098D12Rik	AV025877		RIKEN cDNA A730098D12 gene	A730098D12Rik	ENSMUSG00000035851	NP_808348	NM_177680	2443713	RIKEN cDNA A730098D12 gene
1427404_x_at	1427404_x_at	1.36564	EG103324 /// EG433182 /// Eno1 /// LOC100044223 /// LOC100047043	predicted gene, EG103324 /// predicted gene, EG433182 /// enolase 1, alpha non-neuron /// hypothetical protein LOC100044223 /// similar to enolase 1, alpha non-neuron	1.05665	0.94335	1.46116	1.27013	1.02994	0.916558	1.02588	0.986481	6914.02	6690.78	9488.91	9048.22	6615.39	6687.2	6498.32	7271.08	Eno1	BC004017	4 79.0 cM	enolase 1, alpha non-neuron	Eno1	ENSMUSG00000018297	NP_075608	NM_023119	---	enolase 1, alpha non-neuron	enolase 1, alpha non-neuron	NM_023119	Mm.70666
1417302_at	1417302_at	1.36496	Rcor2	REST corepressor 2	0.813047	1.18695	1.34033	1.38959	0.675518	0.590738	0.713077	0.646474	246.837	390.601	403.856	459.301	201.315	199.975	209.573	221.084	Rcor1	NM_054048		RE1-silencing transcription factor (REST) co-repressor	Rcor	ENSMUSG00000024968	NP_473389	NM_054048	1859854	RE1-silencing transcription factor (REST) co-repressor	RE1-silencing transcription factor (REST) co-repressor	NM_054048	Mm.283859
1455990_at	1455990_at	1.36442	Kif23	kinesin family member 23	0.924033	1.07597	1.36775	1.3611	0.872244	0.758207	0.824031	0.858958	641.914	810.201	943.007	1029.43	594.801	587.303	554.16	672.159	Kif23	AW986176		kinesin family member 23	Kif23	ENSMUSG00000032254	NP_077207	NM_024245	---	kinesin family member 23
1452338_s_at	1452338_s_at	1.36438	Itsn1	intersectin 1 (SH3 domain protein 1A)	0.960371	1.03963	1.40437	1.3244	0.955984	1.10399	0.96148	1.29823	101.708	119.343	147.61	152.703	99.3825	130.366	98.573	154.874	Itsn	AA172344		intersectin (SH3 domain protein 1A)	Itsn	ENSMUSG00000022957	NP_034717	NM_010587	1338069	intersectin (SH3 domain protein 1A)
1448340_at	1448340_at	1.36364	Tmem30a	transmembrane protein 30A	0.962595	1.0374	1.45321	1.27407	0.987032	0.957335	0.954104	0.992898	47.0607	54.9753	70.512	67.8148	47.3686	52.1872	45.1558	54.6802	2010200I23Rik	BE986812	9 42.0 cM	cytochrome c oxidase, subunit VIIa 2	Cox7a2	---	NP_034075	NM_009945	---	cytochrome c oxidase, subunit VIIa 2
1422490_at	1422490_at	1.36315	Bnip2	BCL2/adenovirus E1B interacting protein 2	1.00101	0.998989	1.59524	1.13107	1.06018	0.877598	1.04545	0.933438	842.455	911.324	1332.45	1036.36	875.854	823.546	851.752	884.92	Bnip2	AV144704		BCL2/adenovirus E1B 19kDa-interacting protein 1, NIP2	Bnip2	ENSMUSG00000011958	NP_058067	NM_016787	---	BCL2/adenovirus E1B 19kDa-interacting protein 1, NIP2
1423005_a_at	1423005_a_at	1.36037	Espn	espin	1.0398	0.960202	1.53576	1.18498	0.9447	0.654796	0.859029	0.77135	293.774	294.057	430.634	364.496	262.001	206.279	234.95	245.486	Espn	NM_019585	4 80.1 cM	espin	Espn	ENSMUSG00000028943	NP_062531	NM_019585	1861630	espin	espin	NM_019585	Mm.264215
1455255_at	1455255_at	1.35532	4833420G11Rik	RIKEN cDNA 4833420G11 gene	1.04347	0.956529	1.50424	1.20639	0.800365	0.900863	0.933733	0.869915	64.762	64.3491	92.6563	81.5164	48.761	62.3424	56.1003	60.8174	4833420G11Rik	AV250006		Mus musculus 0 day neonate head cDNA, RIKEN full-length enriched library, clone:4833420G11 product:unknown EST, full insert sequence	---	---	---	---	1918877	0 day neonate head cDNA, RIKEN full-length enriched library, clone:4833420G11 product:unknown EST, full insert sequence
1422534_at	1422534_at	1.35444	Cyp51	cytochrome P450, family 51	1.08454	0.915455	1.50898	1.19989	1.09953	0.859786	0.920054	1.02774	22.7586	20.8228	31.4269	27.413	22.649	20.1175	18.6902	24.2936	Cyp51	NM_020010		A kinase (PRKA) anchor protein (yotiao) 9	Akap9	---	NP_919444	NM_194462	2178217	cytochrome P450, 51	cytochrome P450, 51	NM_020010	Mm.140158
1454694_a_at	1454694_a_at	1.35116	Top2a	topoisomerase (DNA) II alpha	0.86051	1.13949	1.25687	1.44544	0.758428	0.79879	0.672269	0.888477	2741.05	3934.38	3973.48	5012.77	2371.49	2837.13	2073.04	3188	Top2a	BM211413	11 57.0 cM	topoisomerase (DNA) II alpha	Top2a	ENSMUSG00000020914	NP_035753	NM_011623	---	topoisomerase (DNA) II alpha
1455441_at	1455441_at	1.35038	Map3k7	mitogen-activated protein kinase kinase kinase 7	0.965122	1.03488	1.41182	1.28894	0.772091	0.796183	0.717707	0.938758	239.665	278.557	347.952	348.474	188.206	220.455	172.533	262.595	Map3k7	AW547374	4 A5	mitogen activated protein kinase kinase kinase 7	Map3k7	ENSMUSG00000028284	NP_766276	NM_172688	1346877	mitogen activated protein kinase kinase kinase 7
1455254_at	1455254_at	1.34999	4833420G11Rik	RIKEN cDNA 4833420G11 gene	0.966047	1.03395	1.61983	1.08015	0.794344	0.690591	0.679753	0.767363	91.3173	105.94	151.965	111.161	73.7068	72.7881	62.2026	81.7083	4833420G11Rik	AV250006		Mus musculus 0 day neonate head cDNA, RIKEN full-length enriched library, clone:4833420G11 product:unknown EST, full insert sequence	---	---	---	---	1918877	0 day neonate head cDNA, RIKEN full-length enriched library, clone:4833420G11 product:unknown EST, full insert sequence
1420992_at	1420992_at	1.34531	Ankrd1	ankyrin repeat domain 1 (cardiac muscle)	0.991016	1.00898	1.35585	1.33477	1.1674	1.13936	1.03571	1.02897	12.4167	13.703	16.86	18.2074	14.3578	15.9173	12.5622	14.5225	Ankrd1	AK009959		ankyrin repeat domain 1 (cardiac muscle)	Ankrd1	ENSMUSG00000024803	NP_038496	NM_013468	1097717	ankyrin repeat domain 1 (cardiac muscle)	ankyrin repeat domain 1 (cardiac muscle)	NM_013468	Mm.10279
1419620_at	1419620_at	1.34443	Pttg1	pituitary tumor-transforming gene 1	0.985778	1.01422	1.27305	1.4158	0.759868	0.62611	0.748217	0.72058	91.6514	102.211	117.47	143.31	69.3495	64.9076	67.3427	75.4664	Pttg1	NM_013917		pituitary tumor-transforming 1	Pttg1	ENSMUSG00000020415	NP_038945	NM_013917	1353578	pituitary tumor-transforming 1	pituitary tumor-transforming 1	NM_013917	Mm.6856
1427554_at	1427554_at	1.34438	Hel308	helicase, mus308-like (Drosophila)	0.95468	1.04532	1.30733	1.38143	0.987007	0.952089	0.910515	0.900108	26.8484	31.865	36.4891	42.2967	27.2474	29.8554	24.7885	28.5145	Hel308	AF436846		helicase, mus308-like (Drosophila)	Hel308	ENSMUSG00000035266	---	---	2176740	helicase, mus308-like (Drosophila)	DNA helicase HEL308
1418615_at	1418615_at	1.3419	Astn1	astrotactin 1	1.03035	0.969652	1.31103	1.37277	1.24545	1.09177	1.18376	1.12466	8.62837	8.80166	10.8962	12.5158	10.238	10.1943	9.59645	10.6091	Astn1	NM_007495		astrotactin 1	Astn1	ENSMUSG00000026587	NP_031521	NM_007495	1098567	astrotactin 1	astrotactin 1	NM_007495	Mm.329586
1455650_at	1455650_at	1.33852	---	---	1.06519	0.934812	1.23136	1.44568	1.04617	1.11644	0.971426	1.1143	11.8112	11.2355	13.551	17.4523	11.3871	13.8034	10.4275	13.918		AA016705		Mus musculus transcribed sequences	---	---	---	---	---	mg90g02.r1 Soares mouse embryo NbME13.5 14.5 Mus musculus cDNA clone IMAGE:440306 5' similar to gb:M10062 Mouse IgE-binding factor mRNA, complete cds (MOUSE);, mRNA sequence.
1416131_s_at	1416131_s_at	1.33443	Efr3a	EFR3 homolog A (S. cerevisiae)	1.03554	0.964464	1.50639	1.16247	0.922789	1.11941	0.896178	1.17664	373.873	377.441	539.776	456.938	327.044	450.643	313.225	478.536	C920006C10Rik	BB188557		---	---	---	---	---	---	Adult male spinal cord cDNA, RIKEN full-length enriched library, clone:A330049K02 product:SIMILAR TO CONSERVED MEMBRANE PROTEIN AT 44E homolog [Mus musculus], full insert sequence
1450196_s_at	1450196_s_at	1.33305	Gys1	glycogen synthase 1, muscle	0.917375	1.08262	1.25086	1.41524	0.836166	1.11914	0.841123	1.09459	57.4242	73.4565	77.7097	96.4483	51.379	78.1123	50.9695	77.1813	Gys3	NM_030678		glycogen synthase 3, brain	Gys3	ENSMUSG00000003865	NP_032221	NM_008195	---	glycogen synthase 3, brain	glycogen synthase 1, muscle	NM_030678	Mm.275654
1423360_at	1423360_at	1.33241	Yme1l1	YME1-like 1 (S. cerevisiae)	0.921216	1.07878	1.56071	1.1041	0.766948	0.783977	0.62748	0.721241	51.9682	65.9651	87.3809	67.8111	42.4704	49.3133	34.2672	45.8318	Yme1l1	BB826168		YME1-like 1 (S. cerevisiae)	Yme1l1	ENSMUSG00000026775	NP_038799	NM_013771	1351651	YME1-like 1 (S. cerevisiae)
1439032_at	1439032_at	1.33166	Cep27	centrosomal protein 27	0.866433	1.13357	1.35248	1.31085	1.0411	1.1479	1.0629	1.13755	106.836	151.508	165.513	175.976	126.015	157.824	126.876	158.004	2410007P03Rik	BG069669	2 E5	RIKEN cDNA 2410007P03 gene	2410007P03Rik	ENSMUSG00000027285	NP_079751	NM_025475	---	RIKEN cDNA 2410007P03 gene
1422497_at	1422497_at	1.33074	Slc30a5	solute carrier family 30 (zinc transporter), member 5	0.983658	1.01634	1.20699	1.45449	0.973042	1.07999	0.9782	1.16118	478.447	535.838	582.655	770.221	464.585	585.725	460.596	636.208	Slc30a5	NM_022885		solute carrier family 30 (zinc transporter), member 5	Slc30a5	ENSMUSG00000021629	NP_075023	NM_022885	1916298	solute carrier family 30 (zinc transporter), member 5	solute carrier family 30 (zinc transporter), member 5	NM_022885	Mm.402215
1417289_at	1417289_at	1.32922	Plekha2	pleckstrin homology domain-containing, family A (phosphoinositide binding specific) member 2	0.881504	1.1185	1.28299	1.37545	0.471019	0.579779	0.428786	0.464907	75.5538	103.913	109.138	128.349	39.6292	55.4089	35.5775	44.8858	Plekha2	NM_031257		pleckstrin homology domain-containing, family A (phosphoinositide binding specific) member 2	Plekha2	ENSMUSG00000031557	NP_112547	NM_031257	---	pleckstrin homology domain-containing, family A (phosphoinositide binding specific) member 2	pleckstrin homology domain-containing, family A (phosphoinositide binding specific) member 2	NM_031257	Mm.261122
1426487_a_at	1426487_a_at	1.32626	Rbbp6	retinoblastoma binding protein 6	1.01714	0.982856	1.51176	1.14077	1.1265	0.971435	1.01103	1.02456	105.073	110.054	154.992	128.299	114.231	111.894	101.106	119.222	Rbbp6	BB092954		retinoblastoma binding protein 6	Rbbp6	ENSMUSG00000030779	NP_035377	NM_011247	---	retinoblastoma binding protein 6
1425069_at	1425069_at	1.32477	Cyp2d34	cytochrome P450, family 2, subfamily d, polypeptide 34	1.0166	0.9834	1.32505	1.32448	1.11254	0.902387	1.14358	1.02419	10.7078	11.2275	13.8517	15.1883	11.5029	10.5981	11.6606	12.1519	Cyp2d9	BC018285	15 47.2 cM	similar to nuclear protein, 25K - mouse	LOC223706	ENSMUSG00000022445	NP_663449	NM_145474	---	similar to nuclear protein, 25K - mouse	similar to nuclear protein, 25K - mouse	NM_145474	Mm.352895
1429171_a_at	1429171_a_at	1.3237	Ncapg	on-SMC condensin I complex, subunit G	0.893061	1.10694	1.17078	1.47661	0.966962	0.82422	0.849035	0.850364	283.535	380.937	368.91	510.397	301.356	291.779	260.948	304.117	5730507H05Rik	BB702347		Mus musculus adult male hypothalamus cDNA, RIKEN full-length enriched library, clone:A230105F24 product:hypothetical protein, full insert sequence	---	ENSMUSG00000015880	---	---	---	Adult male hypothalamus cDNA, RIKEN full-length enriched library, clone:A230105F24 product:hypothetical protein, full insert sequence
1419023_x_at	1419023_x_at	1.31826	Eno1	enolase 1, alpha non-neuron	1.02617	0.973827	1.40095	1.23556	1.01758	0.926236	1.03461	1.00153	9658.13	9934.78	13086.2	12660.6	9401.24	9720.28	9426.57	10618.1	Eno1	NM_023119	4 79.0 cM	enolase 1, alpha non-neuron	Eno1	ENSMUSG00000018297	NP_075608	NM_023119	---	enolase 1, alpha non-neuron	enolase 1, alpha non-neuron	NM_023119	Mm.70666
1420930_s_at	1420930_s_at	1.31584	Ctnnal1	catenin (cadherin associated protein), alpha-like 1	1.03771	0.962293	1.27451	1.35716	0.938209	0.913197	0.83245	0.993957	174.894	175.797	213.188	249.028	155.219	171.613	135.819	188.703	Catnal1	BQ031240		catenin alpha-like 1	Catnal1	ENSMUSG00000038816	NP_061231	NM_018761	---	catenin alpha-like 1
1418419_at	1418419_at	1.31445	Fbxl20	F-box and leucine-rich repeat protein 20	1.01705	0.982945	1.33133	1.29757	1.02638	0.934509	1.10923	0.899162	128.422	134.533	166.84	178.378	127.218	131.572	135.587	127.893	4632423N09Rik	NM_134030		RIKEN cDNA 4632423N09 gene	4632423N09Rik	ENSMUSG00000046838	NP_598791	NM_134030	2144301	RIKEN cDNA 4632423N09 gene	RIKEN cDNA 4632423N09	NM_134030	Mm.386834
1417741_at	1417741_at	1.31264	Pygl	liver glycogen phosphorylase	1.01826	0.981743	1.467	1.15829	1.12492	0.872775	1.00793	0.80846	21.1662	22.1201	30.2646	26.2131	22.9537	20.2289	20.2823	18.9302	Pygl	NM_133198	12 30.0 cM	liver glycogen phosphorylase	Pygl	ENSMUSG00000021069	NP_573461	NM_133198	97829	liver glycogen phosphorylase	liver glycogen phosphorylase	NM_133198	Mm.256926
1419022_a_at	1419022_a_at	1.30986	EG103324 /// EG433182 /// EG545568 /// Eno1 /// LOC100044223	predicted gene, EG103324 /// predicted gene, EG433182 /// predicted gene, EG545568 /// enolase 1, alpha non-neuron /// hypothetical protein LOC100044223	1.021	0.979	1.31932	1.3004	1.04871	0.931422	1.02336	1.02972	8669.61	9010.74	11118.4	12021.7	8741.27	8818.71	8412.15	9849.31	Eno1	NM_023119	4 79.0 cM	enolase 1, alpha non-neuron	Eno1	ENSMUSG00000018297	NP_075608	NM_023119	---	enolase 1, alpha non-neuron	enolase 1, alpha non-neuron	NM_023119	Mm.70666
1434502_x_at	1434502_x_at	1.30966	Slc4a1	solute carrier family 4 (anion exchanger), member 1	0.93145	1.06855	1.25614	1.36318	1.22788	0.868914	1.03473	0.953134	8.34352	10.375	11.1673	13.2941	10.7967	8.67863	8.97267	9.61733	Slc4a1	BB448377	11 62.0 cM	solute carrier family 4 (anion exchanger), member 1	Slc4a1	ENSMUSG00000006574	NP_035533	NM_011403	109393	BB448377 RIKEN full-length enriched, 9 days embryo Mus musculus cDNA clone D030066G12 3' similar to M29379 Mouse anion exchange protein mRNA, mRNA sequence.
1451577_at	1451577_at	1.3093	Zbtb20	zinc finger and BTB domain containing 20	0.923457	1.07654	1.24366	1.37495	0.947626	1.03614	1.00414	0.920492	21.3066	26.9236	28.4785	34.5381	21.4624	26.6563	22.4281	23.9237	Zfp288	AW491109	16 28.9 cM	zinc finger protein 288	Zfp288	ENSMUSG00000022708	NP_062752	NM_019778	---	zinc finger protein 288
1449202_at	1449202_at	1.30751	Sema4g	sema domain, immunoglobulin domain (Ig), transmembrane domain (TM) and short cytoplasmic domain, (semaphorin) 4G	0.923988	1.07601	1.18933	1.4257	0.747301	0.769139	0.797301	0.752533	29.083	36.7109	37.1531	48.8558	23.0895	26.9937	24.294	26.6815	Sema4g	NM_011976		sema domain, immunoglobulin domain (Ig), transmembrane domain (TM) and short cytoplasmic domain, (semaphorin) 4G	Sema4g	ENSMUSG00000025207	NP_036106	NM_011976	1347047	sema domain, immunoglobulin domain (Ig), transmembrane domain (TM) and short cytoplasmic domain, (semaphorin) 4G	sema domain, immunoglobulin domain (Ig), transmembrane domain (TM) and short cytoplasmic domain, 4G	NM_011976	Mm.34404
1449490_at	1449490_at	1.30715	Mbd4	methyl-CpG binding domain protein 4	0.966332	1.03367	1.19312	1.42118	0.559432	0.482271	0.483891	0.57109	102.056	118.331	125.06	163.41	57.997	56.7923	49.4725	67.9405	Mbd4	AF072249	6 50.3 cM	methyl-CpG binding domain protein 4	Mbd4	ENSMUSG00000030322	---	---	1333850	methyl-CpG binding domain protein 4	methyl-CpG binding protein MBD4
1428845_at	1428845_at	1.30218	Bclaf1	BCL2-associated transcription factor 1	0.926885	1.07311	1.36946	1.2349	0.771502	0.859831	0.741419	0.986837	521.344	654.257	764.479	756.215	425.971	539.257	403.705	625.251	Bclaf1	BI965039		RIKEN cDNA 2610102K23 gene	2610102K23Rik	ENSMUSG00000037608	NP_722482	NM_153787	---	BCL2-associated transcription factor 1
1450664_at	1450664_at	1.30032	Gabpa	GA repeat binding protein, alpha	0.913696	1.0863	1.39342	1.20722	0.781208	0.941183	0.823131	0.865359	321.618	414.47	486.788	462.636	269.929	369.4	280.485	343.119	Gabpa	NM_008065	16 55.0 cM	GA repeat binding protein, alpha	Gabpa	ENSMUSG00000008976	NP_032091	NM_008065	95610	GA repeat binding protein, alpha	GA repeat binding protein, alpha	NM_008065	Mm.18974
