# Supplementary material for: Knock down of HIF-1α in glioma cells reduces migration in vitro and invasion in vivo and impairs their ability to form tumor spheres
Source: Mol Cancer. 2010 Jun 1;9:133. doi: 10.1186/1476-4598-9-133 (PMC2896954; doi:10.1186/1476-4598-9-133)
Supplement: Additional file 3 — Table S2. Functional analysis of genes differentially expressed in shHIF cells in response to hypoxia as compared with control cells. The table lists GO and KEGG Pathway categories significantly enriched for specific gene effectors with candidate roles for the reduce migration and reduced invasion of glioma cells knocked down for HIF-1α. Yellow and blue colors, denote increase and decreased mRNA abundance, respectively. [file 1476-4598-9-133-S3.XLS]

## Sheet: Sheet1
	Additional Table S2 Functional analysis of genes differentially expressed in shHIF cells in response to hypoxia as compared with control cells.
Category	Term ID	Term	Count	Genes
KEGG UP	mmu04514	Cell adhesion molecules (CAMs)	9	Jam2, H2-Bl, H2-DMb1, Sdc1, H2-DMb2, H2-Ab1, Sdc2, H2-M10.1, Jam3,
	mmu04010	MAPK signaling pathway	6	Cdc42, Ppm1a, Pla2g5, B230120H23Rik, Ikbkg, Tgfb3,
	mmu04612	Antigen processing and presentation	5	H2-Bl, H2-DMb1, H2-DMb2, H2-Ab1, H2-M10.1,
	mmu00010	Glycolysis / Gluconeogenesis	4	Bpgm, Aldh3a2, Aldh3a1, Pdha1,
	mmu04530	Tight junction	4	Cdc42, Jam2, B230120H23Rik, Jam3,
	mmu04330	Notch signaling pathway	3	Dvl1, Mfng, Aph1a,
	mmu05212	Pancreatic cancer	3	Cdc42, Ikbkg, Tgfb3,
	mmu05210	Colorectal cancer	3	Dvl1, Fzd4, Tgfb3,
	mmu04512	ECM-receptor interaction	3	Thbs1, Sdc1, Sdc2,
	mmu04350	TGF-beta signaling pathway	3	Thbs1, Acvr1, Tgfb3,
	mmu01030	Glycan structures - biosynthesis 1	3	B4galt4, Extl1, Man1a2,
	mmu04110	Cell cycle	3	Ccne1, Ywhaq, Tgfb3,
	mmu05217	Basal cell carcinoma	2	Dvl1, Fzd4,
	mmu01031	Glycan structures - biosynthesis 2	2	B4galt4, Pigk,
	mmu04115	p53 signaling pathway	2	Ccne1, Thbs1,
	mmu05211	Renal cell carcinoma	2	Cdc42, Tgfb3,
	mmu04370	VEGF signaling pathway	2	Cdc42, Pla2g5,
	mmu04520	Adherens junction	2	Cdc42, Acp1,
	mmu04210	Apoptosis	2	Irak4, Ikbkg,
	mmu04310	Wnt signaling pathway	2	Dvl1, Fzd4,
	mmu04510	Focal adhesion	2	Thbs1, Cdc42,
	mmu04810	Regulation of actin cytoskeleton	2	Pfn1, Cdc42,
KEGG DOWN	mmu04110	Cell cycle	10	Ywhah, Dbf4, Mcm4, Smad4, Ccnb2, Orc4l, Cdc25a, Skp2, Smad2, Pttg1,
	mmu04310	Wnt signaling pathway	9	Map3k7, Ppp2r1b, Fzd2, Smad4, Fzd6, Tcf7l2, Frat2, Smad2, Plcb3,
	mmu04010	MAPK signaling pathway	9	Map4k4, Map3k7, Raf1, Mapk8ip1, Rps6ka1, Map3k7ip1, Mknk2, Map2k7, Mapk7,
	mmu04910	Insulin signaling pathway	8	Srebf1, Fasn, Fbp1, Raf1, Ppp1r3c, Pik3cd, Pfkp, Mknk2,
	mmu04520	Adherens junction	7	Map3k7, Wasl, Smad4, Tcf7l2, Erbb2, Baiap2, Smad2,
	mmu00010	Glycolysis / Gluconeogenesis	6	Fbp1, Hk2, Gpi1, EG433182, Pfkp, Acss1,
	mmu04120	Ubiquitin mediated proteolysis	6	Ube2z, Pias1, Cul3, Ddb1, Pias2, Skp2,
	mmu04540	Gap junction	5	Raf1, Csnk1d, Adrb1, Mapk7, Plcb3,
	mmu04350	TGF-beta signaling pathway	5	Ppp2r1b, Acvr2b, Smad4, Ltbp1, Smad2,
	mmu04510	Focal adhesion	5	Bcar1, Raf1, Zyx, Pik3cd, Erbb2,
	mmu04810	Regulation of actin cytoskeleton	5	Bcar1, Raf1, Wasl, Pik3cd, Baiap2,
	mmu04012	ErbB signaling pathway	4	Raf1, Pik3cd, Erbb2, Map2k7,
	mmu04630	Jak-STAT signaling pathway	4	Pias1, Pik3cd, Zfp91, Pias2,
	mmu04150	mTOR signaling pathway	3	Hif1a, Pik3cd, Rps6ka1,
	mmu04115	p53 signaling pathway	3	Casp8, Ccng2, Ccnb2,
	mmu04210	Apoptosis	3	Ripk1, Pik3cd, Casp8,
	mmu04530	Tight junction	3	Ppp2r1b, Tjp2, Spna2,
	mmu01430	Cell Communication	3	Col17a1, Gjc1, Lmnb2,
	mmu04020	Calcium signaling pathway	3	Adrb1, Erbb2, Plcb3,
	mmu05214	Glioma	2	Raf1, Pik3cd,
	mmu04370	VEGF signaling pathway	2	Raf1, Pik3cd,
	mmu03320	PPAR signaling pathway	2	Rxra, Dbi,
	mmu04514	Cell adhesion molecules (CAMs)	1	Vcan,
	mmu04512	ECM-receptor interaction	1	Hmmr,
GO Biological Process UP	GO:0045449	regulation of transcription	30	Tsc22d3, Morf4l2, Prdm5, Dbp, Nfe2l3, Ikbkg, Prrx2, Phf10, Tal1, Rnf141, Mycl1, Mdfic, Phf17, Wwp1, Acvr1, Zscan22, Zfp64, Scx, Phf8, Sod2, Rnf14, Dach2, Sirt2, Vdr, Pfn1, Zxdc, Atf5, Yaf2, Csde1, Rab18,
	GO:0000902	cell morphogenesis	14	Morf4l2, Gas7, Capzb, Cdc42, Ttl, Myo7a, Chpt1, Kazald1, Tgfb3, Gdnf, Igfbp6, Dvl1, Ndrg3, Ppt1,
	GO:0042981	regulation of apoptosis	12	Tm2d1, Tsc22d3, Gdnf, Bik, Plekhf1, H2-Bl, Sod2, Atf5, Card10, Ppt1, B230120H23Rik, 1110007C09Rik,
	GO:0007010	cytoskeleton organization and biogenesis	12	Fhod3, Pfn1, Gas7, Cdc42, Capzb, Mid1ip1, Ttl, Dync1li1, Myo7a, B230120H23Rik, Epb4.9, Snap23,
	GO:0007166	cell surface receptor linked signal transduction	12	V1rd14, Gdnf, Gnb4, Frzb, Irak4, Rgs16, Hs1bp3, Dvl1, Aph1a, Acvr1, Lmbr1, Fzd4,
	GO:0006259	DNA metabolic process	11	Ccne1, Morf4l2, Wrnip1, Hist1h2bb, Hist3h2a, H2afx, Nap1l2, Hist1h2bg, Sod2, Ppt1, Sirt2,
	GO:0008610	lipid biosynthetic process	9	Cyp7b1, Tm7sf2, Fads3, Cyb5r1, Elovl1, Pigk, Stard5, Chpt1, Elovl4,
	GO:0051276	chromosome organization and biogenesis	8	Morf4l2, Hist1h2bb, Hist3h2a, H2afx, Nap1l2, Hist1h2bg, Chpt1, Sirt2,
	GO:0006897	endocytosis	7	Rab34, Pacsin2, Myo7a, C3, Ppt1, Sh3kbp1, Rab4a,
	GO:0001558	regulation of cell growth	6	Morf4l2, Igfbp6, Ppt1, Ndrg3, Kazald1, Chpt1,
	GO:0031497	chromatin assembly	6	Hist1h2bb, Hist3h2a, H2afx, Nap1l2, Hist1h2bg, Sirt2,
	GO:0051726	regulation of cell cycle	6	Ccne1, Frk, H2afx, Atf5, B230120H23Rik, Sirt2,
	GO:0006520	amino acid metabolic process	6	Psph, Gldc, Sars, Bckdhb, Srr, Cth,
	GO:0065004	protein-DNA complex assembly	5	Hist1h2bb, Hist3h2a, H2afx, Nap1l2, Hist1h2bg,
	GO:0006954	inflammatory response	5	Thbs1, Tlr4, Saal1, C3, Acvr1,
	GO:0009165	nucleotide biosynthetic process	5	Atp6v1g1, Thtpa, Atp6v0e2, G6pdx, Atp6ap1,
	GO:0008154	actin polymerization and/or depolymerization	4	Pfn1, Gas7, Capzb, Epb4.9,
	GO:0006366	transcription from RNA polymerase II promoter	4	Pfn1, Sod2, Atf5, Rnf14,
	GO:0006281	DNA repair	3	Wrnip1, H2afx, Sod2,
	GO:0016477	cell migration	3	Gdnf, Clic4, Acvr1,
	GO:0006417	regulation of translation	3	Eif5, Tlr4, Eif2s1,
	GO:0008064	regulation of actin polymerization and/or depolymerization	3	Pfn1, Capzb, Epb4.9,
	GO:0001525	angiogenesis	2	Thbs1, Acvr1,
	GO:0016458	gene silencing	2	Brunol4, Sirt2,
	GO:0030111	regulation of Wnt receptor signaling pathway	1	Frzb,
	GO:0030198	extracellular matrix organization and biogenesis	1	Matn3,
GO Biological Process DOWN	GO:0043067	regulation of programmed cell death	22	Map3k7, Rrn3, Kitl, Api5, Traf4, Bnip3, Zfp91, Ripk3, Ywhah, Bcar1, Opa1, Casp8ap2, Hif1a, Mbd4, Mnt, Bard1, Casp8, Mapk8ip1, Cd24a, Stambp, Bcl2l13, Skp2,
	GO:0006366	transcription from RNA polymerase II promoter	18	Med7, Gabpa, Fus, Cnot7, Smad4, Nfx1, Tcf7l2, Foxm1, Mbd2, Olig2, Meis1, Rxra, Hif1a, Sin3a, Suz12, Ttf1, Zfpm2, Smad2,
	GO:0007155	cell adhesion	17	Ncan, Gatad2a, Kitl, Col17a1, Twist1, Dgcr2, Fzd6, Ttyh1, Fblim1, Tro, Bcar1, Zyx, Obsl1, Dst, Cd24a, Col9a1, Vcan,
	GO:0006512	ubiquitin cycle	17	Ube2z, Pcnp, Uchl1, Cul3, Sumf1, Pias2, Usp19, Topors, Rnf145, Pias1, Socs6, Usp21, Suz12, Ddb1, Stambp, Usp20, Skp2,
	GO:0051276	chromosome organization and biogenesis	16	Rad21, Ncapd2, Ing3, Pcgf2, Blm, Bnip3, H2afy, Jmjd1a, Suz12, Ttf1, Hmgn1, Smc3, Chd4, Jarid1b, Pttg1, Mphosph8,
	GO:0006412	translation	16	Rad21, Paip2b, Iars2, Eif2ak1, Nfx1, Mknk2, Tia1, Rps20, Eftud2, EG625603, Eif4g1, Eif4ebp2, Tnfrsf13c, Eif5b, Gspt1, Mrpl15,
	GO:0007010	cytoskeleton organization and biogenesis	14	Uchl1, Raf1, Wasl, Dbn1, Kif11, Kif23, Ywhah, Bcar1, Opa1, Spna2, Dst, Myo5a, Smc3, Dbnl,
	GO:0006974	response to DNA damage stimulus	14	Rad50, Rad21, Timeless, Rad52, Blm, Trp53bp1, Tdg, Topors, Mbd4, Hmgn1, Smc3, Poli, Pttg1, Rif1,
	GO:0006281	DNA repair	11	Rad50, Rad21, Tdg, Rad52, Mbd4, Hmgn1, Blm, Trp53bp1, Smc3, Poli, Pttg1,
	GO:0051726	regulation of cell cycle	11	Ywhah, Mnt, Dbf4, Dst, Rassf5, Ccng2, Erbb2, Ccnb2, Nek6, Psmd1, Skp2,
	GO:0006260	DNA replication	10	Top3a, Helb, Tdg, Dbf4, Mcm4, Rfc1, Ttf1, Blm, Poli, Orc4l,
	GO:0016477	cell migration	9	Ank3, Ephb3, Bcar1, Kitl, Hif1a, Twist1, Cd24a, Erbb2, Gipc1,
	GO:0007249	I-kappaB kinase/NF-kappaB cascade	7	Map3k7, Ripk1, Casp8, Ikbke, Nek6, Erc1, Ripk3,
	GO:0006897	endocytosis	7	Ap1g1, Ap1b1, Abca7, Clcn5, Cd24a, Dbnl, EG621324,
	GO:0000165	MAPKKK cascade	6	Map3k11, Map3k7, Mapk8ip1, Cd24a, Map3k7ip1, Map2k7,
	GO:0001525	angiogenesis	6	Map3k7, Serpinf1, Hif1a, Casp8, Erbb2, Mapk7,
	GO:0007265	Ras protein signal transduction	6	E130112L23Rik, Kitl, Baiap2, Als2, Dbnl, Tbc1d24,
	GO:0030029	actin filament-based process	6	Bcar1, Wasl, Spna2, Dbn1, Myo5a, Dbnl,
	GO:0051056	regulation of small GTPase mediated signal transduction	6	E130112L23Rik, Kitl, Rasa4, Als2, Rgl1, Tbc1d24,
	GO:0043123	positive regulation of I-kappaB kinase/NF-kappaB cascade	5	Map3k7, Ripk1, Casp8, Ikbke, Nek6,
	GO:0007179	transforming growth factor beta receptor signaling pathway	5	Map3k7, Smad4, Map3k7ip1, Ltbp1, Smad2,
	GO:0016055	Wnt receptor signaling pathway	5	Fzd2, Fzd6, Tcf7l2, Csnk1d, Frat2,
	GO:0016337	cell-cell adhesion	5	Gatad2a, Twist1, Fzd6, Cd24a, Ttyh1,
	GO:0001666	response to hypoxia	3	Hif1a, Cd24a, Bnip3,
	GO:0007254	JNK cascade	3	Map3k11, Map3k7, Mapk8ip1,
	GO:0007015	actin filament organization	3	Bcar1, Dbn1, Dbnl,
